# Supplementary material for: Targeting myeloid derived suppressor cells reverts immune suppression and sensitizes BRAF-mutant papillary thyroid cancer to MAPK inhibitors
Source: Nat Commun. 2022 Mar 24;13:1588. doi: 10.1038/s41467-022-29000-5 (PMC8948260; doi:10.1038/s41467-022-29000-5)
Supplement: Supplementary file 8 — Source Data [file 41467_2022_29000_MOESM8_ESM.zip]

Archive with 2 entries (2 files):
- Source Data.xls
- Uncropped immunoblots.pdf
