# Supplementary material for: Targeting myeloid derived suppressor cells reverts immune suppression and sensitizes BRAF-mutant papillary thyroid cancer to MAPK inhibitors
Source: Nat Commun. 2022 Mar 24;13:1588. doi: 10.1038/s41467-022-29000-5 (PMC8948260; doi:10.1038/s41467-022-29000-5)
Supplement: Supplementary file 8 — Source Data [file 41467_2022_29000_MOESM8_ESM.zip › Source Data.xls]

## Sheet: Fig. 1
Fig. 1b				Fig. 1d					Fig. 1f					Fig. 1g					Fig. 1h				Fig. 1j
	WT	mPTC		Thyroid weight/mg	mPTC	mPTC/Tbx3+/-	mPTC/Tbx3+/-		Mouse weight/mg	mPTC	mPTC/Tbx3+/-	mPTC/Tbx3+/-		Days	mPTC	mPTC/Tbx3+/-	mPTC/Tbx3+/-			mPTC-CON	mPTC-TAM		Thyroid weight/mg	WT	mPTC-CON	mPTC-TAM	mPTC-TAM/Tbx3-/-
2-ΔCt, Compared with GAPDH	0.00270305	0.0353183			16.04	10.45	9.2			9.23	10.95	10.46		25	1				2-ΔCt, Compared with GAPDH	0.00932434	0.0172322			15	20.1	20.52	20.89
	0.0185908	0.0254441			20.89	12.29	16.6			8.74	12.34	18.26		26						0.00782483	0.0226627			15	42.5	19.27	22.15
	0.0169096	0.0106673			22.4	13.21	17			12.83	17.84	20.04		27						0.00826346	0.0110581			16	25	58.3	16.93
	0.00625832	0.0128288			23.14	15.81	17.77			13.1	17.9	8.74		30	1					0.00940964	0.0104095			14	20	58.3	59.5
	0.00562548	0.0317948			24.13	16.13	17.95			12.15	17.75	11.67		30	1					0.00949121	0.0283397			13.5	34.6	83.55	14.6
	0.00646198	0.0124256			24.95	18.14	18.45			13.3	13.72	18.6		30	1					0.00936583	0.0174051				16	30	80.17
	0.00449596	0.01545			29.84	19.14	20.18			12.61	12.64	7.32		31			1			0.00212679	0.0289701				30.8	44.7	46.2
	0.022855	0.0632772			30.27	19.65	22.16			13.6	16.92	12.92		32						0.00469115	0.0257072				24.98	120.5	90
	0.0212027	0.0502582			31.87	21.27	22.6			13.01	12	9.9		33	1					0.00212679	0.00361387				20.3	50.9	64.1
	0.0131093	0.0227086			33.69	21.98	22.83			13.6	16.17	10.45		34	1	1									12.88	48.4	44
	0.0119331	0.0329391			34.68	22.63	24.8			14.14	16.91	14.99		34	1	1										54	35.73
					36.49	22.85	25.5			13.72	13.95	16.1		35		1										39.5	40.72
					37.8	24.17	31.05			7.9	11.14	11.57		36	1	1										110	34.24
					39.21	24.65	31.5			13.78	14.11	12.63		37												140	27.22
					43.44	25.22	32.61			14.65	13.83	10.31		38												63.8	31.61
					46.58	25.24	38.77			14.08	12.17	16.35		39	1											50.08	36.8
					48.63	25.98	47.25			12.51	8.98	9.63		40	1	1										57.54	30.51
					51.57	27.19	50.42			8.13	15.4	10.18		41	1		1									72	30.32
					61.18	27.22	66.72			12.32	8.95	12.75		42												47.1	29.6
					67.6	28.05	19.25			8.03	13.75	12.08		43		1										58.1	23.16
					72.38	28.37	36.21			9.22	11.78	10.4		44	1											122.7
					77.24	29.6	40.38			11.67	11.42	14.47		45
					77.6	30.32	12.65			12.87	12.49	9.75		46
					68.88	30.51	42.59			13.18	8.22	13.88		48	1
					34.82	30.67	41.58			12.31	13.71	12.8		48	1	1
					40.41	30.76	49.21			13.94	12.81	10.45		49		1
					52.61	31.61	28.06			12.79	9.21	11.92		50			1
					45.69	32.91	52.14			10.48	16.69	13.6		50			1
					21.17	32.92	11.13			11.46	10.59	13.52		51	1	1
					54.49	33.32	10.21			10.67	7.2	11.22		52		1
					57.27	33.77	6.71			9.89	10.95	16.72		52	1	1
					22.61	34.24	18.16			6.42	13.35	13.42		53
					53.79	34.51	37.54			11.88	12.44	8.46		54
					39.01	36.8	16.84			8.4	12.63	9.08		55
					49.75	37.2	23.5			11.94	15.08	14.42		56	1	1
					8.12	38.3	6.24			5.35	13.06	14.18		57	1
					12.82	39.98	58.22			8.86	11.42	13.42		58		1
					38.9	40.72	28.66			15.7	11.06	7.6		59			1
					53.2	41.07	24.22			11.11	13.01	9.16		60	1		1
					40.2	44.2	71.29			13.35	12.5	14.98		60	1		1
					40.62	44.8	22.29			10.37	12.89	23.76		61			1
					32.9	45.77	34.91			8.37	10.77	16.93		62			1
					59.33	49.22	38.62			10.4	10.52	8.1		62		1	1
					41.48	50.15	50.8			10.2	9.33	15.89		63	1		1
					47.61	51.03	23.75			11.8	11.82	15.63		64		1
					50.18	57.53	37.36				14	15.63		65		1
					79.83	65.15	24.85				13.5	15.28		66	1		1
					49.65	69.56	15.62				12.52	15.65		67	1	1
					48.02	26.92	26				17.21	13.92		68		1
					39.63	41.49	40.27				6.32	10.11		68		1	1
					32.38	26.01	48.92				15.55	9.21		69			1
					34.53	59.24	59.12				16.1	16.11		70	1	1	1
					36.19	61.09	11.16				17.84	15.52		71
					36.85	61.92	14.09				14.36	18.72		73		1
					30.1	27.36	22.06				14.61	12.4		73	1	1
					36.2	37.66	21.14				18.02	14.42		74		1
					70.2	47.16	56.9				10.26	11.27		75		1
					44.6	51.27	16.1				8.34	9.82		75		1
						29.11	14.2				12.4	9.81		76			1
						35.87					13.38	7.81		77
						25.63					12.93			78		1
						42.15					9.82			79
						8.53					14.19			80			1
						11.34					10.15			81			1
						8.01					14.29			81			1
						7.94					9.53			82	1	1
						41.32					13.46			83	1	1
						27.1					9.02			84	1	1
						32.8					13.78			85	1		1
						35					13.86			86			1
						22.9					13.08			87	1	1
						24.1					10.94			88	1
						34.6					15.34			88	1		1
						39.94					9.01			90		1
						38.65					8.45			90		1
						25.66					7.54			91
						34.11					12.2			92
						48.51					13.68			93		1
						29.42					13.95			94		1
						41.28					16.48			95
						28.19					13.79			96	1
						70.2					17.15			97		1	1
						28.35					11.6			98		1
						40.5					10.53			99	1
						42.31					16.46			99	1		1
						36.34					12.63			100			1
						30.16					13.17			100			1
						24.4					14.8			102		1	1
						44.14					15.5			103		1
						33.14					8.03			104
						59.34					8.6			105
						36.7					13.55			106
						39.5					12.56			107			1
						27.11					14.61			108			1
						41.35					15.03			109	1
											10.88			110			1
											23.1			111
														112			1
														113
														114		1
														115
														116
														117		1
														118
														119
														120			1
														121
														122
														123	1
														124
														125
														126
														127
														128			1
														130			1
														130			1
														130			1
														132
														133
														134	1
														135
														136
														137
														138
														140	1
														140	1
														141
														142
														143
														144
														145
														146
														147	1		1
														148		1
														149
														150	1		1
														151	1
														152
														153
														154
														155
														156		1
														157		1
														158
														159
														160		1
														180			1
														180	1		1
														181
														182
														183			1
														184
														185
														186			1
														222		1
														223
														224
														225
														226		1
														260		1
														278
														180			1
														280			1
														281			1
														281			1
														283		1
														333			1
														333			1

## Sheet: Fig. 2
Fig. 2h									Fig. 2i									Fig. 2j					Fig. 2k
		GLuc			SEAP						150-WT-GLuc			150-MUT-GLuc					IgG					12h			24h			36h
Vector	Con	15418	15064	15025	2932	2926	2956		GLuc	PCDH	44300	42360	41520	36300	36400	38500		-149 site	1	1	1		PLX4032/μM	0	5	10	0	5	10	0	5	10
	-149	11079	10987	11025	2772	2820	2774			c-Jun	72000	86900	72600	34500	35650	36090		GAPDH	1	1	1		GLuc	25326	20621	22023	32641	20262	21126	75906	64007	36969
	-360	11195	11008	12045	2826	2604	2758			JunB	44500	39600	52440	42400	44200	39200			c-Jun					25073	28265	22678	33620	21879	20033	81928	65094	37556
	-1296	16843	16960	16852	3112	3026	3154			c-Fos	37400	62000	54200	38600	39500	37200		-149 site	6.6807	5.6346	7.4522			25226	24569	21525	32554	21741	20548	78954	64582	37272
c-Jun	Con	17792	18657	18554	3648	3728	3652		SEAP	PCDH	2258	2015	2341	1860	1900	2020		GAPDH	1.2134	1.013	0.9989		SEAP	2933	3612	3748	3226	3887	3614	6563	12452	8383
	-149	23238	26714	25988	2982	3032	3121			c-Jun	1540	1774	1753	1860	1950	2261			JunB					3117	4040	3899	3515	4489	3843	7156	14675	8059
	-360	23361	26837	24500	3278	3056	3058			JunB	990	1033	1252	1842	1840	1620		-149 site	16.1765	12.6365	10.6077			3025	3859	3802	3365	4218	3566	6852	13054	8100.5
	-1296	28202	27866	28952	2886	3106	2880			c-Fos	1086	1490	1560	2215	2140	1920		GAPDH	1.1822	1.008	0.9987
JunB	Con	16728	17078	16620	3108	3060	2950												c-Fos
	-149	16452	15920	16200	2778	2676	2655											-149 site	2.0346	3.2266	2.6501			12h			24h			36h
	-360	21687	21864	20585	3142	3094	3050											GAPDH	0.8066	0.6783	0.8203		SCH772984/μM	0	1	2	0	1	2	0	1	2
	-1296	25378	23281	24540	3020	3162	3250																GLuc	55906	35927	25108	64187	53775	45027	84960	49278	55274
c-Fos	Con	17584	18000	17020	3062	2794	2852																	51928	36255	26252	68766	54715	46211	91254	50711	52881
	-149	20420	20503	21554	3170	3076	3200																	58954	34295	22936	66356	50280	42952	95008	49774	53875
	-360	24864	25384	26850	3162	3486	3055																SEAP	4563	3925	3216	3639	4842	4620	4425	5623	7028
	-1296	27265	23605	24370	3064	2850	2962																	4156	3630	3574	4076	4517	4856	4393	5135	6819
																								4852	3825	3310	3851	4941	5187	4684	5032	6695

## Sheet: Fig. 3
Fig. 3c and 3d								Fig. 3e											Fig. 3g											Fig. 3h
	mPTC			mPTC/Tbx3-/-					shctrl			shTBX3#1			shTBX3#2				K1: Protein levels (pg/ml)	shctrl			shTBX3 #1			shTBX3 #2				Nthy	Nthy-Vector			Nthy-TBX3
Igfbp3	1	1	1	0.550132	0.683107	0.613645		CXCL1	1	1	1	0.210075	0.206627	0.246798	0.597022	0.597436	0.479861		CXCL1	564.047	518.649	580.255	191.947	177.134	200.02	39.1455	30.6214	36.0952		CXCL1	1	1	1	2.36116	2.4189	2.46387
Cdkn1c	1	1	1	1.79654	1.81265	1.81528		CXCL2	1	1	1	0.2553	0.227658	0.297864	0.800987	0.701543	0.759837		CXCL2	161.188	183.621	175.952	28.511	35.9414	30.0243	74.2245	65.8923	60.2285		CXCL2	1	1	1	1.67007	1.74793	1.81996
Cdkn2c	1	1	1	1.58495	1.88175	1.74291		CXCL3	1	1	1	0.140229	0.12617	0.126258	0.472699	0.483027	0.44622		CXCL8	169.155	135.491	140.021	43.2284	25.1634	33.2012	53.0729	46.0118	38.2213		CXCL8	1	1	1	2.85444	3.99175	3.23444
Mmp9	1	1	1	0.122659	0.155914	0.136568		CXCL8	1	1	1	0.136763	0.157691	0.147233	0.719367	0.609865	0.665926
Klf9	1	1	1	2.59523	2.71457	2.68095		IL-10	1	1	1	0.602461	0.678834	0.669305	0.623958	0.620077	0.68629
Met	1	1	1	0.24649	0.256909	0.248251		Oncostatin	1	1	1	0.27828	0.399214	0.399491	0.578093	0.439754	0.300911													K1	K1-Vector			K1-TBX3
Six4	1	1	1	0.118726	0.338558	0.225293		GCSF	1	1	1	0.437124	0.46936	0.409644	0.883207	0.783819	0.910315		TPC1: Protein levels (pg/ml)	shctrl			shTBX3 #1			shTBX3 #2				CXCL1	1	1	1	1.61392	1.75066	1.84916
Cxcl1	1	1	1	0.185689	0.177884	0.228713		GM-CSF	1	1	1	0.118964	0.163599	0.131139	0.616789	0.587216	0.563853		CXCL1	1511.48	1617.89	1580.66	1009.49	900.762	958.669	354.882	328.433	360.878		CXCL2	1	1	1	1.50502	1.62322	1.71073
Cxcl2	1	1	1	0.189119	0.239739	0.221152		CCL-7	1	1	1	0.231368	0.226162	0.236319	0.631949	0.532387	0.690422		CXCL2	809.963	736.954	775.562	285.129	202.446	220.554	209.085	170.23	220.369		CXCL8	1	1	1	3.57338	2.95282	3.3412
Cxcl3	1	1	1	0.0748424	0.126947	0.153963		TGFB1	1	1	1	0.708664	0.886319	0.773356	0.842057	0.78264	0.928074		CXCL8	1912.05	1850.21	2004.53	1045.51	900.586	960.548	735.08	650.273	702.33
Tnfα	1	1	1	0.10083	0.0392817	0.068218		PDGF-BB	1	1	1	6.54004	5.17546	5.77933	2.59655	2.28485	2.03613
Tnfβ	1	1	1	0.972655	0.737135	0.753556
Il-1α	1	1	1	0.0616395	0.111214	0.059737
Il1r2	1	1	1	0.00999561	0.0258652	0.037556
Ccl-7	1	1	1	0.0529216	0.0438889	0.066961
Tgfβ-1	1	1	1	0.61132	0.558644	0.521854
Gm-csf	1	1	1	0.107128	0.0874675	0.125057
S100a8	1	1	1	0.066312	0.109449	0.124518
S100a9	1	1	1	0.242569	0.126315	0.253847

## Sheet: Fig. 4
Fig. 4a													Fig. 4b											Fig. 4e					Fig .4f														Fig. 5h						Fig. 4i
	Nthy	CXCL1			CXCL2			CXCL8					K1	CXCL1			CXCL2			CXCL8										K1-PCDH			K1-TBX3+shctrl			K1-TBX3+shTLR2 #1			K1-TBX3+shTLR2 #1				Vector	GLuc/*10000	8.2	9.2	7.6
+Vector	DMSO	1	1	1	1	1	1	1	1	1		+Vector	shctrl	1	1	1	1	1	1	1	1	1			TLR2				CXCL1	1	1	1	2.17347	2.46602	2.61397	0.578344	0.812581	0.66464	1.04247	0.700395	1.18644			SEAP/*10000	2.14	2.32	1.92		control
+TBX3	DMSO	11.8837	11.7087	13.3453	7.36709	7.60351	8.27789	6.43629	8.0373	7.98957		+TBX3	shctrl	4.08057	4.59012	3.49883	4.49618	3.35117	4.83685	3.11836	3.35567	3.57678		K1-shctrl	1	1	1		CXCL2	1	1	1	2.00381	2.57824	2.69162	0.510506	0.362993	0.575926	0.952638	0.912298	1.07715		TBX3	GLuc/*10000	2.9	4.4	3.61		TLR2
	LY-5uM	0.21005	0.30075	0.238551	0.255142	0.283685	0.252313	0.246108	0.282231	0.247159			shIKBKB #1	2.02998	2.22582	1.53112	1.63855	1.51492	1.87817	1.17715	1.32889	1.47913		K1-shTBX3	0.376312	0.295248	0.361926		CXCL8	1	1	1	5.50217	4.22165	5.0374	0.852635	0.79879	0.956756	1.47427	1.05099	1.78212			SEAP/*10000	0.34	0.52	0.436
	LY-10uM	0.231156	0.217252	0.208054	0.218112	0.209451	0.197911	0.187035	0.211358	0.183758			shIKBKB #2	0.936651	0.780486	0.858307	0.473241	0.374979	0.223383	0.400702	0.44233	0.420788		K1-PCDH	1	1	1																TBX3-Δ A	GLuc/*10000	7.9	9.3	6.6
	TPCA-1-2uM	0.481745	0.450903	0.448871	0.399657	0.407612	0.385734	0.339623	0.378854	0.341313			shRELA #1	0.748043	0.834416	0.798859	1.01803	0.966138	0.892068	0.736385	0.8547	0.795179		K1-PCDH-TBX3	4.82323	4.16986	5.11023																	SEAP/*10000	1.82	2.04	1.32
	TPCA-1-5uM	0.103894	0.110192	0.095727	0.144968	0.197424	0.156736	0.206071	0.26822	0.220681			shRELA #2	2.18359	1.39087	2.39102	2.14378	1.63092	2.04025	1.2368	1.3549	1.29652
	CREB-5uM	1.38708	1.2284	1.3254	5.07244	4.9519	5.43284	4.91111	5.29461	5.5361
	CREB-10uM	3.05659	3.97242	3.74246	26.5156	36.8257	37.6435	40.5031	60.4307	60.7598
	AP-10uM	1.13472	1.08729	1.11687	0.726932	0.746128	0.725354	0.92461	1.00873	0.965031
	AP-20uM	1.45127	1.86315	1.6996	1.22164	1.50018	1.38204	1.06355	1.64853	1.37685
	STAT3-30uM	3.23827	3.5933	3.63216	2.10561	2.24956	2.26399	2.3067	3.43488	3.02623
	STAT3-60uM	3.41843	4.00037	3.96067	3.14113	2.93376	3.21095	6.35495	7.08679	7.39259
[truncated: 25 more columns]

## Sheet: Fig. 5
Fig. 5a					Fig. 5b					Fig. 5c					Fig. 5d					Fig. 5e
K1						stctrl				K1										Tumor Volume(mm3)								Tumor weight(g)
CCK8(OD450)	shctrl				K1	162	171	180		CCK8(OD450)	shctrl-Vector					shctrl-Vector				Days	shctrl-Vector							shctrl-Vector	0.39	0.5	0.77	0.43	0.41	0.52
0h	0.0502677	0.0483378	0.0509427		TPC1	212	184	196		0h	0.078243	0.061942	0.062458		K1	104	124	110		7	16.0007	17.73	16.5381	15.8552	14.3646	17.2115		shTBX3-Vector	0.03	0.02	0.01	0.01	0.02	0.01
24h	0.06666	0.0590868	0.0619116			shCXCL1/2 #1				24h	0.2737	0.27142	0.168797		TPC1	121	132	135		10	102.689	109.061	151.27	80.1431	85.1254	150.125		shTBX3-Vector-CXCL1	0.55	0.47	0.43	0.25	0.21	0.2
48h	0.208177	0.157121	0.197822		K1	7	5	10		48h	0.538871	0.571173	0.546879			shTBX3-Vector				13	218.035	242.283	266.662	223.254	252.158	308.798		shTBX3-Vector-CXCL2	0.37	0.28	0.24	0.24	0.22	0.16
72h	0.42675	0.4062	0.38605		TPC1	76	70	82		72h	1.02744	1.27681	1.0648		K1	25	22	26		16	229.87	389.671	352.261	344.605	352.099	706.232		shTBX3-Vector-CXCL8	0.2	0.45	0.23	0.12	0.1	0.06
	shCXCL1/2 #1					shCXCL1/2 #2					shTBX3-Vector				TPC1	50	44	49		19	327.578	623.955	502.441	489.407	468.396	866.915
0h	0.0522876	0.0495545	0.0536934		K1	4	2	3		0h	0.074782	0.05676	0.07007			shTBX3-Vector-CXCL1				22	356.952	684.264	571.021	560.74	512.886	950.845
24h	0.017544	0.016789	0.02206		TPC1	110	116	100		24h	0.107027	0.125392	0.099109		K1	84	80	90		25	450.55	929.781	894.858	689.712	549.255	1095.55
48h	0.024684	0.037474	0.044926			shCXCL8 #1				48h	0.199018	0.20416	0.211884		TPC1	250	210	235			shTBX3-Vector
72h	0.066592	0.069608	0.060993		K1	59	65	58		72h	0.646609	0.573146	0.53785			shTBX3-Vector-CXCL2				7	15.6279	14.8955	14.0468	10.4341	15.8771	13.5901
	shCXCL1/2 #2				TPC1	80	68	78			shTBX3-CXCL1				K1	76	72	88		10	17.2079	15.7172	15.0885	10.4653	21.4988	13.2762
0h	0.0499212	0.0502024	0.0546007			shCXCL8 #2				0h	0.052548	0.055949	0.052087		TPC1	232	218	230		13	34.3732	29.0552	18.5183	13.6355	31.9976	13.7713
24h	0.009567	0.017666	0.012578		K1	50	45	52		24h	0.170562	0.160653	0.168119			shTBX3-Vector-CXCL8				16	51.0291	35.9048	27.5804	14.9436	34.5273	14.9436
48h	0.013411	0.015484	0.017016		TPC1	46	50	40		48h	0.548336	0.446815	0.497596		K1	41	45	52		19	63.253	45.3257	30.1181	17.6438	44.904	18.2972
72h	0.03686	0.024449	0.04465							72h	1.21126	0.994589	1.17871		TPC1	272	251	260		22	71.0556	83.6933	41.1564	19.8832	45.98	18.6855
	shCXCL8 #1										shTBX3-CXCL2									25	93.5109	85.293	34.9673	24.514	29.4319	19.7098
0h	0.0410551	0.0468056	0.0403919							0h	0.0571802	0.0543566	0.0482455								shTBX3-Vector-CXCL1
24h	0.006568	0.006913	0.007735							24h	0.215525	0.23397	0.240071							7	15.773	16.1591	14.04	18.3969	15.7172	18.1279
48h	0.017133	0.017032	0.013905							48h	0.421499	0.384077	0.51282							10	65.8012	48.4094	59.0597	153.01	143.938	171.673
72h	0.08351	0.069717	0.081439							72h	0.968725	0.922961	0.930773							13	214.884	73.832	193.109	419.341	250.264	250.875
	shCXCL8 #2										shTBX3-CXCL8									16	273.993	110.903	333.847	513.186	306.689	357.71
0h	0.0452292	0.0380494	0.0384996							0h	0.058178	0.051676	0.050782							19	396.464	143.096	434.359	755.014	385.256	396.875
24h	0.013033	0.00695	0.011084							24h	0.200229	0.19825	0.187107							22	469.306	218.25	467.475	831.121	408.06	473.514
48h	0.01769	0.018202	0.013698							48h	0.420048	0.389574	0.358181							25	535.521	249.021	485.623	694.822	349.711	554.858
72h	0.02988	0.030488	0.034898							72h	0.783451	0.798848	0.788884								shTBX3-Vector-CXCL2
																				7	16.8106	16.0744	20.8863	17.1812	14.2278	15.5201
TPC1										TPC1										10	62.75	122.375	111.439	106.489	120.509	126.36
CCK8(OD450)	shctrl									CCK8(OD450)	shctrl-Vector									13	122.449	247.706	206.103	198.839	225.071	199.826
0h	0.0664999	0.0709369	0.0727379							0h	0.05753	0.049841	0.059364							16	173.456	373.005	268.789	210.398	303.469	266.019
24h	0.137661	0.14371	0.138463							24h	0.282886	0.261902	0.237908							19	325.335	504.946	421.74	283.716	444.801	428.698
48h	0.554744	0.556703	0.565803							48h	0.466585	0.526091	0.515788							22	368.564	490.048	397.712	292.621	504.161	500.297
72h	0.849872	0.90176	0.827641							72h	0.783123	0.761534	0.804711							25	303.297	562.226	453.462	290.645	351.678	522.208
	shCXCL1/2 #1										shTBX3-Vector										shTBX3-Vector-CXCL8
0h	0.0677709	0.0721899	0.0758969							0h	0.036279	0.022223	0.025238							7	14.5415	13.5	16.5896	14.1338	16.7037	17.6715
24h	0.0836329	0.103048	0.0927659							24h	0.118003	0.123794	0.122501							10	19.1504	14.8955	45.6589	51.3333	38.9562	88.6689
48h	0.34385	0.352828	0.364499							48h	0.25127	0.244089	0.247695							13	43.7635	37.034	76.9825	112.743	117.439	126.36
72h	0.480467	0.51036	0.513883							72h	0.454731	0.490463	0.473337							16	63.6318	86.2478	84.2034	157.418	142.343	144.578
	shCXCL1/2 #2										shTBX3-CXCL1									19	98.9077	140.506	115.525	197.799	165.233	162.796
0h	0.0672392	0.0706956	0.0760292							0h	0.049669	0.047617	0.054443							22	178.122	163.528	243.906	207.421	246.321	169.073
24h	0.0844349	0.0830899	0.091897							24h	0.207398	0.212893	0.209775							25	222.743	158.85	171.491	207.487	174.099	171.788
48h	0.326539	0.324471	0.345243							48h	0.397423	0.339163	0.380547
72h	0.409014	0.387063	0.44511							72h	0.623031	0.644697	0.68023
	shCXCL8 #1										shTBX3-CXCL2
0h	0.0926599	0.083257	0.0826278							0h	0.051168	0.049343	0.050753
24h	0.142252	0.157763	0.142892							24h	0.205862	0.213608	0.210533
48h	0.460761	0.431001	0.445758							48h	0.410264	0.372333	0.414328
72h	0.570899	0.57357	0.568228							72h	0.743909	0.740589	0.742249
	shCXCL8 #2										shTBX3-CXCL8
0h	0.0740978	0.0706228	0.0804063							0h	0.0369618	0.0375811	0.0448631
24h	0.0946906	0.096027	0.121707							24h	0.116659	0.141351	0.150058
48h	0.385705	0.371751	0.387186							48h	0.29605	0.269401	0.288863
72h	0.544686	0.549503	0.513986							72h	0.545805	0.504698	0.586912

## Sheet: Fig. 6
Fig. 6a				Fig. 6b						Fig. 6c				Fig. 6e							Fig. 6f			Fig. 6g								Fig. 6h									Fig. 6i					Fig. 6j
% of CD45+ cells				% of CD45+ cells	mPTC									% of CD45+ cells	mPTC-TAM									tumor weight (mg)								tumor weight (mg)									MDSCs					CD8+T/MDSC
mPTC	mPTC/Tbx3+/-	mPTC/Tbx3-/-		G-MDSC	7.08	8.34	12.34	10.37		n=4	mPTC	mPTC/Tbx3-/-		G-MDSC	10.2	12.3	16.6	12.4		n=4	mPTC-TAM	mPTC-TAM/Tbx3-/-		mPTC+IgG	101.2	101.8	80.6	62.7	52.2	38.4		Vehicle	84.4	58.72	118.7	119.4	57.4	52.9	128.7		Vehicle	9.1	7.07	7.04		Vehicle	0.153409	0.1988	0.218253
6.60288	8.7087	2.44408		M-MDSC	1.662	1.398	1.014	2.73		CD8+T/MDSC	0.116457	0.533025		M-MDSC	1.54	1.35	1.34	2.18		CD8+T/MDSC	0.201022	0.442683		mPTC+CD8	135	54.7	55.2	56.4	61.2	40.2		PLX4032	62.7	39.4	94.8	101.4	29.3	34.2	69		PLX4032	4.33	5.12	5.64		PLX4032	0.57737	0.276192	0.494514
6.96825	5.93385	1.55946			mPTC/Tbx3-/-						0.137148	0.310812			mPTC-TAM/Tbx3-/-						0.146707	0.360518		mPTC/Tbx3-/-+IgG	42.3	34.2	27.2	29.2	21.6	25.1		SB265610	70.4	66.9	68.3	46.4	30.3	53.5	74.9		SB265610	3.95	4.26	5.93		SB 265610	0.51418	0.43269	0.59022
10.0436	5.34576	0.79712		G-MDSC	4.386	7.38	6.18	3.45			0.256339	0.750152		G-MDSC	6.67	5.9	5.45	7.9			0.0967033	0.29877		mPTC/Tbx3-/-+CD8	113.6	124.6	91.5	57.3	47	39		PLX4032+SB265610	28.2	52.2	20.7	41.1	46.8	57	22.8		PLX4032+SB265610	2.58	2.19	3.26		PLX4032+SB 26561	1.01872	0.665598	1.09002
4.54341	4.4592	1.33322		M-MDSC	1.098	1.374	2.58	3.24			0.288565	1.13423		M-MDSC	1.53	2.18	2.05	2.78			0.210032	0.480624
9.5934	7.54385	0.79148
7.33626	6.36112	3.14443
8.37868	8.245	8.8816
5.34223	2.63562	5.46756
8.288	3.97529	4.16604
4.04745	8.35	6.985
13.869	1.84382	5.18976
6.58444	6.132
16.5912	1.484
10.8537	3.91715
	5.61358
	6.2456
	5.2142

## Sheet: Fig. 7
Fig. 7a					Fig. 7b							Fig. 7c						Fig. 7d						Fig. 7f								Fig. 7g							Fig. 7h							Fig.7i
% of CD45+ cells					% of CD45+ cells	TAM				Mean		% of CD45+ cells	1m					CD8+T /G-MDSC						% of CD45+ cells	TAM					Mean			mPTC-TAM-6m						CD8+T /G-MDSC							tumor weight (mg)
WT	13.82	15.65	14.52		mPTC-30d	36.7	51.7	45.62	40.35	43.5925		G-MDSC	7.67	6.5	6.57	4.02		mPTC-30d	0.365546	0.232653	0.306871	0.38005		mPTC-Tam-6m	21.32	20.06	23.5	23.92	20.56	21.872		G-MDSC	10.2	12.3	8.5	5.45	12.4		mPTC-TAM-6m	0.330769	0.48231	0.544228	0.421687	0.60826		IgG+Vehicle	79.1	88	79.9
mPTC	50.81	45.22	46.2		mPTC-60d	37.5	34	36.2	33.47	35.2925		M-MDSC	1.41	1.27	1.14	1.98		mPTC-90d	0.0539394	0.0557377	0.0429471	0.0971482		mPTC-Tam-10m	18.5	17.025	20.421	16.25	20.22	18.4832		M-MDSC	1.54	1.06	1.2	2.78	2.18		mPTC-TAM-12m	0.0836158	0.00155172	0.146644	0.0503704	0.0199409		Gr-1+Vehicle	73.6	45.9	72.7
					mPTC-90d	46.35	47.5	55.1	41.4	47.5875			3m												MDSC								mPTC-TAM-12m													IgG+PLX4032	47.7	82.7	70.8
						MDSC						G-MDSC	15.63	15.7	10.2	12.45								mPTC-Tam-6m	20.131	13.13	15.64	15.66	12.2	15.3522		G-MDSC	17.7	29.8	30.9	21.6	16.1									Gr-1+PLX4032	63.6	31.6	32.4
					mPTC-30d	5.29	9.7	7.32	4.02	6.5825		M-MDSC	2.38	1.83	2.06	2.41								mPTC-Tam-10m	20.995	21.65	14.34	24.65	24.22	21.171		M-MDSC	1.35	2.42	2.14	1.35	2.67
					mPTC-60d	16.6	15	15.66	12.21	14.8675															DC cell
					mPTC-90d	21.85	15.5	16.7	23.6	19.4125														mPTC-Tam-6m	2.031	1.68	2.23	1.54	2.45	1.9862
						DC cell																		mPTC-Tam-10m	1.764	1.51	1.94	1.68	1.72	1.7228
					mPTC-30d	4.53	1.84	3.04	2.58	2.9975															CD4 T cell
					mPTC-60d	1.9	1.79	1.8	1.65	1.785														mPTC-Tam-6m	9.422	6.46	10.36	7.68	13.21	9.4264
					mPTC-90d	1.5225	0.86	1.57	1.83	1.44562														mPTC-Tam-10m	7.551	9.03	10.01	10.03	9.68	9.2602
						CD4 T cell																			CD8 T cell
					mPTC-30d	4.37	3.23	2.64	3.92	3.54														mPTC-Tam-6m	6.24	5.85	6.67	6.87	5.45	6.216
					mPTC-60d	3.6	2.52	3.13	2.95	3.05														mPTC-Tam-10m	5.33	2.822	4.77	4.02	3.65	4.1184
					mPTC-90d	1.58	4.02	2.39	1.96	2.4875															NK cell
						CD8 T cell																		mPTC-Tam-6m	0.143	0.125	0.16	0.102	0.212	0.1484
					mPTC-30d	3.11	2.49	2.33	1.55	2.37														mPTC-Tam-10m	0.184	0.125	0.05	0.09	0.225	0.1348
					mPTC-60d	1.49	1.2	1.03	1.88	1.4															B cell
					mPTC-90d	0.92	0.83	0.86	0.86	0.8675														mPTC-Tam-6m	2.053	1.91	2.26	1.95	1.85	2.0046
						NK cell																		mPTC-Tam-10m	0.122	0.102	0.08	0.21	0.102	0.1232
					mPTC-30d	3.87	0.99	2.91	1.88	2.4125															Rest
					mPTC-60d	0.48	0.084	0.27	0.35	0.296														mPTC-Tam-6m	38.66	50.785	39.18	42.278	44.068	42.9942
					mPTC-90d	2.01	1	2.94	2.27	2.055														mPTC-Tam-10m	45.554	47.736	48.389	43.07	40.183	44.9864
						B cell
					mPTC-30d	0.43	0.145	0.46	0.51	0.38625
					mPTC-60d	0.024	0.14	0.091	0.08	0.08375
					mPTC-90d	0.377	0.54	0.65	0.36	0.48175
						Rest
					mPTC-30d	41.7	29.905	35.68	45.19	38.1187
					mPTC-60d	38.406	45.266	41.819	47.41	43.2253
					mPTC-90d	25.3905	29.75	19.79	27.72	25.6626
[truncated: 9 more columns]

## Sheet: Fig. 8
Fig. 8a					Fig. 8b					Fig. 8d													Fig. 8e
BCPAP	BCPAP-DMSO					Vector+shctrl				IRS Score													IRS Score
CXCL1	1	1	1		CXCL1	1	1	1		CXCL1			CXCL2			CXCL8			TBX3				CXCL1		CXCL2		CXCL8		TBX3
CXCL2	1	1	1		CXCL2	1	1	1		Normal	Grade 1+2	Grade 3+4	Normal	Grade 1+2	Grade 3+4	Normal	Grade 1+2	Grade 3+4	Normal	Grade 1+2	Grade 3+4		BRAFWT	BRAFV600E	BRAFWT	BRAFV600E	BRAFWT	BRAFV600E	BRAFWT	BRAFV600E
CXCL8	1	1	1		CXCL8	1	1	1		3	2	12	1	2	8	1	4	10	4	2	8		2	6	2	1	4	4	2	4
	PLX4032					BRAFV600E+shctrl				2	1	8	2	4	8	1	4	10	2	2	6		1	6	4	3	4	2	2	6
CXCL1	0.126244	0.220986	0.173706		CXCL1	1.96056	1.31758	1.76587		2	6	6	2	4	12	2	8	9	6	8	9		6	8	4	4	8	6	8	4
CXCL2	0.362577	0.304652	0.388839		CXCL2	2.35768	1.81167	2.24595		2	3	9	1	1	8	1	6	9	1	5	9		3	9	1	1	6	6	5	1
CXCL8	0.353	0.302609	0.267998		CXCL8	3.63547	2.64664	3.38406		2	6	8	1	4	8	2	6	8	2	6	4		6	3	4	2	6	12	6	6
	SCH772984					Vector+shTBX3				2	1	8	2	1	8	2	1	8	2	3	9		1	2	1	2	1	9	3	8
CXCL1	0.199009	0.259028	0.188755		CXCL1	0.586418	0.602904	0.640665		2	6	6	1	3	6	2	1	8	2	1	12		6	8	3	4	1	1	1	5
CXCL2	0.452623	0.490916	0.383794		CXCL2	0.469761	0.411795	0.474878		3	8	12	2	6	8	1	6	12	2	2	8		8	6	6	2	6	1	2	6
CXCL8	0.360984	0.406044	0.305497		CXCL8	0.323088	0.323088	0.348083		1	1	8	2	4	8	1	2	12	6	2	12		1	6	4	1	2	5	2	3
						BRAFV600E+shTBX3				3	1	12	1	1	8	3	1	12	3	1	10		1	3	1	1	1	6	1	9
					CXCL1	0.493549	0.350599	0.454727		3	8	6	1	1	8	3	2	12	3	9	4		8	4	1	3	2	3	9	6
K1	K1-DMSO				CXCL2	0.73579	0.720623	0.784542		3	6	6	3	8	12	3	4	9	3	2	6		6	6	8	1	4	3	2	4
CXCL1	1	1	1		CXCL8	1.07337	0.797836	1.00798		2	2	8	2	1	4	2	2	10	2	6	9		2	8	1	4	2	3	6	6
CXCL2	1	1	1							1	2	8	1	1	8	1	1	4	1	1	9		2	3	1	1	1	8	1	4
CXCL8	1	1	1							3	9	8	3	4	8	3	6	8	3	6	6		9	1	4	3	6	6	6	6
	PLX4032									2	6	6	2	1	8	2	1	5	2	4	6		8	4	3	1	6	1	6	8
CXCL1	0.468123	0.509142	0.47009							4	6	8	4	3	8	4	6	6	4	6	8		6	8	8	3	8	8	4	5
CXCL2	0.554431	0.680993	0.5303							4	8	10	4	4	12	4	4	6	4	4	6		4	3	1	8	3	12	8	9
CXCL8	0.474065	0.444325	0.562986							2	3	6	2	1	6	2	2	8	2	1	6		8	3	1	8	4	1	6	6
	SCH772984									1	3	12	1	2	6	1	2	8	1	6	9		2	8	8	6	1	4	4	4
CXCL1	0.605912	0.65461	0.703752							4	8	12	1	3	8	1	6	12	1	6	6		8	8	4	8	12	5	6	4
CXCL2	0.558334	0.583528	0.528966							2	2	8	2	2	6	2	8	10	2	8	9		2	6	8	4	6	8	8	6
CXCL8	0.395841	0.381856	0.455842							2	8	6	2	4	12	2	5	6	2	5	12		1	6	2	4	1	6	1	6
										2	6	12	1	8	8	1	8	12	4	4	4		1	4	1	4	1	6	4	9
										3	6	8	3	2	9	3	8	12	3	6	12		3	1	2	3	3	6	1	1
										3	4	8	3	1	12	3	3	8	3	4	12		6	6	4	3	8	6	6	7
										1	6	6	1	1	8	1	6	8	3	3	4		7	4	6	4	8	8	6	4
										3	4	8	2	4	4	3	9	8	3	9	4		2	4	2	2	6	6	4	4
										2	4	6	2	3	9	2	8	9	2	6	8		6	6	9	4	8	6	6	2
										1	3	8	1	1	6	1	1	8	4	4	5		12	6	8	6	10	5	8	9
											4	3		4	6		1	9		6	6		8	1	8	4	10	6	6	4
											6	6		1	4		5	8		4	9		6	6	12	2	9	6	9	4
											8	3		8	2		6	6		6	6		9	1	8	6	9	6	9	1
											3	2		3	12		3	3		8	6		8	6	8	2	4	8	6	12
											1	9		1	6		3	12		5	6		8	6	4	4	8	8	4	6
											4	6		3	12		3	12		9	8		8	3	4	6	8	8	4	6
											8	8		8	6		8	10		6	8		6	8	9	2	9	12	8	6
											3	8		8	6		6	8		4	6		8	8	6	8	8	12	5	5
											3	12		6	3		1	2		4	8		3	6	6	8	9	12	6	4
											8	10		8	8		8	9		6	6		3	12	2	6	3	1	6	9
											8	10		4	6		12	8		6	8		2	8	12	8	8	12	9	12
											6	4		4	4		3	6		9	4		6	12	12	8	12	8	8	8
											6	8		4	4		4	4		1	3		8	4	6	8	10	10	8	12
											8			4			4			6			8	6	6	8	8	8	6	10
											2			8			1			4			4	6	4	12	6	5	4	4
											4			3			5			7				8		4		9		6
											8			4			12			6				8		8		6		9
											1			3			8			4				6		8		8		9
											2			8			6			8				8		8		8		6
											1			2			1			1				10		12		12		8
											6			4			6			4				6		6		10		6
											1			1			1			4				12		6		6		6
											3			2			3			1				12		8		12		9
											4			2			6			2				8		6		12		9
											6			4			8			6				6		12		8		12
											7			6			8			6				12		8		8		12
											2			2			6			4				8		9		6		12
											6			9			8			6				6		12		8		4
											4			4			6			9				4		8		12		6
											6			6			6			4				6		8		6		6
											6			4			8			4				9		6		2		6
											1			2			6			1				12		3		9		8
											6			6			6			12				10		8		8		6
											1			2			5			6				10		6		4		8
											6			4			6			6				8		4		8		3
											6			6			6			6
											3			2			6			5

## Sheet: Supplementary Fig. 1
Fig.1c					Fig. 1e					Fig. 1f						Fig. 1g					Fig. 1h				Fig. 1l						Fig. 1m
	WT					Tbx3				Number of positive cells/mm2 (*103)	Tbx3						mPTC				Thyroid weight/mg	mPTC	mPTC/Tbx3G/+		Number of positive cells/mm2 (*103)	Tbx3					Mouse weight/g	WT	mPTC-CON	mPTC-TAM	mPTC-TAM/Tbx3-/-
Tpo	1	1	1		mPTC	1	1	1		mPTC	1.7	2	1.8	2.1		Tg	1	1	1			23.4	15.3		mPTC-TAM	2.5	2.9	2.1	2.4			25.7	26.09	24.3	22.81
Tg	1	1	1		mPTC/Tbx3+/-	0.162668	0.251739	0.251738		mPTC/Tbx3+/-	0.51	0.32	0.34	0.42		Tpo	1	1	1			15.6	23		mPTC-TAM/Tbx3+/-	0.15	0.21	0.12	0.16			24.2	24.83	22.6	22.48
Nis	1	1	1		mPTC/Tbx3-/-	0.0445016	0.0429857	0.047366		mPTC/Tbx3-/-	0.22	0.13	0.1	0.19		Nis	1	1	1			26.38	56.31									27.3	25.2	24.5	18.19
Ttf1	1	1	1													Pax8	1	1	1			38.19	11.13									21.3	30.9	26	26.11
Pax8	1	1	1														mPTC/Tbx3-/-					97.1	29.76									27.5	27.5	23	22.1
	mPTC															Tg	0.248273	0.251739	0.267943			48	20										27.8	24.5	30.94
Tpo	0.163751	0.165278	0.184938													Tpo	19.2929	18.7654	17.1484														27.47	22.67	20.35
Tg	0.0439759	0.0433211	0.054904													Nis	23.9176	30.3193	24.6983														20	23.3	22.8
Nis	0.0133997	0.0112218	0.011841													Pax8	1.81504	1.60214	1.59107														21.45	18.9	28.9
Ttf1	6.08809	5.91031	6.2475																														22	20.2	23.7
Pax8	0.192578	0.210605	0.179464																															23.2	27.8
																																		33	27.6
																																		25	20.7
																																		27.3	29.28
																	mPTC																	29	26.1
Relative level(pg/ml)	WT															TSH	70.4274	67.5142	70.2549															25.7	26.17
	63.4805	65.9455	69.3525													T3	30.2186	31.8247	30.2582															17.4	20
	39.1938	40.6269	42.5481													T4	1229.46	1181.25	1084.84															27.4	23
	1477.94	1426.02	1402.56														mPTC/Tbx3-/-																	22.3	22
	mPTC															TSH	66.1696	65.2732	68.5542															20.87	25
TSH	109.369	115.817	108.223													T3	41.0832	40.5164	42.6552															21
T3	30.2258	29.9032	27.6854													T4	1448.28	1511.32	1542.25
T4	1059.27	1044.3	1016.55

## Sheet: Supplementary Fig. 2
Fig. 2h								Fig. 2j
K1-Flag-c-Jun	IgG IP			Flag IP					control			24h			48h
-1295	1	1	1	0.898113	1.31396	0.908109		BRAF	1	1	1	1.53288	2.17284	1.60143	2.3566	2.75002	2.37554
-360	1	1	1	2.00344	1.83215	2.23928		TBX3	1	1	1	1.97246	1.95884	1.46156	2.47941	3.16229	2.54912
-149	1	1	1	4.42446	3.32991	4.76222		c-Jun	1	1	1	1.13288	1.4019	1.10957	1.90752	2.26594	1.77961
GAPDH	1	1	1	0.898692	1.26653	0.920534		JunB	1	1	1	1.32869	1.6566	1.36604	1.66917	2.22626	1.94756
								c-Fos	1	1	1	1.65864	1.89485	1.50525	2.88786	2.96905	2.52817
K1-Flag-JunB	IgG IP			Flag IP
-1295	1	1	1	1.44413	1.71173	2.0216
-360	1	1	1	2.01317	1.78854	1.67226
-149	1	1	1	6.37304	5.96834	6.91083
GAPDH	1	1	1	1.38031	1.44959	1.22012
K1-Flag-c-Fos	IgG IP			Flag IP
-1295	1	1	1	1.03251	1.10212	1.36878
-360	1	1	1	2.0677	1.57009	1.35831
-149	1	1	1	4.23235	3.70341	3.65865
GAPDH	1	1	1	0.946078	0.994281	1.3358

[truncated: 7 more sheets: Supplementary Fig. 3, Supplementary Fig. 4, Supplementary Fig. 5, Supplementary Fig. 6, Supplementary Fig. 7, Supplementary Fig. 8, Supplementary Fig. 9]
